# Supplementary material for: Efficacy and Safety of PD-1/PD-L1 Checkpoint Inhibitors versus Anti-PD-1/PD-L1 Combined with Other Therapies for Tumors: A Systematic Review
Source: Cancers (Basel). 2023 Jan 22;15(3):682. doi: 10.3390/cancers15030682 (PMC9913120; doi:10.3390/cancers15030682)
Supplement: Supplementary file 1 [file cancers-15-00682-s001.zip]

Archive with 1 entries (1 files):
- cancers-2088343-supplementary.pdf
